# Supplementary material for: An open-source linear actuated-quartz tube furnace with programmable ceramic heater movement for laboratory-scale studies of combustion and emission
Source: HardwareX. 2026 May 11;26:e00790. doi: 10.1016/j.ohx.2026.e00790 (PMC13213288; doi:10.1016/j.ohx.2026.e00790)
Supplement: Supplementary Data 1 — The supplementary data includes a spreadsheet listing the bill of materials for the linear actuated quartz tube furnace build. [file mmc1.xlsx]

## Sheet: 3.1 Frame Assembly
Designator	Component	Number	Cost per unit -currency	Total cost - currency	Source of materials	Material type	Part #
1.1	1515 Aluminum Extrusion - 48’’	2	41.75	83.5	80/20	Metal	NA
1.2	1515 Aluminum Extrusion - 6’’	2	7.73	15.46	80/20	Metal	NA
1.3	1515 Aluminum Extrusion - 20’’	2	19.07	38.14	80/20	Metal	NA
1.4	1515 Aluminum Extrusion - 14’’	2	14.21	28.42	80/20	Metal	NA
1.5	1515 Aluminum Extrusion - 16’’	2	15.83	31.66	80/20	Metal	NA
1.6	1515 Aluminum Extrusion - 9’’	2	10.16	20.32	80/20	Metal	NA
1.7	Tall Inside Corner	4	6.69	26.76	80/20	Metal	4301
1.8	Tall Gusseted Inside Corner	4	9.71	38.84	80/20	Metal	4336
1.9	Slotted Inside Corner	6	5.68	34.08	80/20	Metal	4295
1.1	Mounting Screws	50	0.47	23.5	80/20	Metal	3111
1.11	T-Nut	60	0.45	27	80/20	Metal	3278
1.12	Quartz Tube Base Mount	2	0.1	0.2	OnlineMetals	Metal	NA
1.13	Quartz Tube Lower Mount	2	0.67	1.34	OnlineMetals	Metal	NA
1.14	Quartz Tube Upper Mount	2	0.67	1.34	OnlineMetals	Metal	NA

## Sheet: 3.2 Linear Actuator Assembly
Designator	Component	Number	Cost per unit -currency	Total cost - currency	Source of materials	Material type	Part #
2.1	16mm Ball Screw	1	230.71	230.71	Mssoomm	Metal	SFU1604
2.2	16mm Linear Rails	1	53.98	53.98	Creabygirls	Metal	SBR16/SBR16UU
2.3	Nema 23 Stepper Motor and 100:1 Gear Ratio	1	91.84	91.84	Stepper Online	Other	23HS22-2804S-HG100
2.4	10mm to 14mm flexible shaft coupling	1	15	15	uxcell	Metal	a16121900ux039
2.5	NEMA 23 Ball Screw Mounting Bracket	1	53	53	CNCTOPBAOS	Metal	NA
2.6	Limit Switch Mount	2	0.5	1	Bambu Lab	Other	NA
2.7	Limit Switch	2	1	2	Amazon	Other	NA
2.8	Linear Actuator Stage	1	20	20	OnlineMetals	Metal	NA
2.9	Ball Screw Nut Mount	1	10	10	OnlineMetals	Metal	NA
2.1	Ball Screw Support	1	23.17	23.17	YedaHcy	Metal	EF12
2.11	Raft Spacers	4	1	4	OnlineMetals	Metal	NA
2.12	Ball Screw Connector	1	5	5	OnlineMetals	Metal	NA

## Sheet: 3.3 Ring Furnace Assembly
Designator	Component	Number	Cost per unit -currency	Total cost - currency	Source of materials	Material type	Part #
3.1	Ring Furnace	1	599.8	599.8	Thermal Devices	Ceramic	TD-2297-2091
3.2	Ceramic Wool Insulation	1	159.3	159.3	Morgan Thermal Ceramics	Other	6224787004PLUS
3.3	Hold Down Spring	1	5.09	5.09	Prime Line	Metal	NA
3.4	Hold Down Chain	1	15.99	15.99	Koch	Metal	A14911
3.5	Heater Mount	1	20	20	OnlineMetals	Metal	NA
3.6	Heater Insulation Wrap	1	67.1	67.1	Techflex	Other	NA
3.7	Heater box	1	3.81	3.81	Home Depot	Metal	5837112-25R
3.8	Thermocouple Mounting 1/4in Steel Rod	1	2	2	OnlineMetals	Metal	NA

## Sheet: 3.4 Quartz Tube Assembly
Designator	Component	Number	Cost per unit -currency	Total cost - currency	Source of materials	Material type	Part #
4.1	Quartz Tube	1	99.7	99.7	Advalue Tech	Other	FQ-T-50-46-4
4.2	44-55 OD Tapered Silicone Plug	2	12.19	24.38	MECCANIXITY	Polymer	mef231229ee000160
4.3	Inlet/Outlet Tube	2	2.95	5.9	McMaster-Carr	Metal	4830K114

## Sheet: 3.6 CO2 Sensor Apparatus
Designator	Component	Number	Cost per unit -currency	Total cost - currency	Source of materials	Material type	Part #
6.1	SCD-30 (CO2 Sensor)	2	58.95	117.9	Adafruit	Other	4867
6.2	TCA9548A I2C Multiplexer	1	6.95	6.95	Adafruit	Other	2717
6.3	Airtight Chamber Mount	2	2	4	Bambu Lab	Other	NA
6.4	Airtight Chamber	2	10	20	NA	Other	NA
6.5	Arduino Uno	1	27.6	27.6	Arduino	Other	A000066
6.6	SCD-30 Mount	2	1	2	Bambu Lab	Other	NA

## Sheet: 3.5 Electronics
Designator	Component	Number	Cost per unit -currency	Total cost - currency	Source of materials	Material type	Part #
5.1	Electronics Enclosure	1	115	115	Hoffman	Metal	ASE18X12X4
5.2	SSR Relay	1	133	133	Digi-Key	Other	RM1E23AA25
5.3	Temperature Controller	1	152	152	Autonics	Other	TK4S-T4CN
5.4	K-type Thermocouple	1	29.95	29.95	ScienceCompany	Other	NC-13979
5.5	Arduino Due	1	50	50	Arduino	Other	SAM3X8E ARM
5.6	Switching Power Supply 100W 24V 4.5A	1	20	20	Any Brand/Amazon	Other	NA
5.7	Digital Stepper Driver 1.0-4.2A 20-50VDC for Nema 23	1	20	20	Stepper Online	Other	DM542T
5.8	RS-485 Signal Extender	1	9	9	JIUWU	Other	MAX485 RS-485
5.9	DK2.5N Terminal Block	26	1.14	29.64	Dinkle	Other	DK2.5N
5.1	SS2.5N End Bracket	4	1.55	6.2	Dinkle	Other	SS2.5N
5.11	DSS2.5-02P Jumper	9	1.01	9.09	Dinkle	Other	DSS2.5N-02P
5.12	Din Rail, Slotted Aluminum-12"	1	9.99	9.99	International Connector	Metal	D357A11-305(2)
5.13	Power Converter, DC24V to DC5V, 3A, 15W Step Down Reducer	1	15	15	EPBOWPT	Other	EA15-5V
5.14	9ft, 14AWG, 15A/125V AC Power Cable	1	15.99	15.99	Bergen Industries	Other	PS915143
5.15	12A 250V Fast Blow Glass Fuse 6x30mm	1	4.99	4.99	Witonics	Other	NA
5.16	BK/HKP-HH Fuse Holder	1	10.29	10.29	Bussmann	Other	BK/HKP-HH
5.17	Push Buttons (set of 2)	1	12/98	12.98	TWTADE	Other	B07DYKX5TD
5.18	E-stop Button	1	10	10	KACON	Other	B30-81R
5.19	Control Station Box	1	12.49	12.49	UXCELL	Other	A18060400UX0 258
5.2	Flexible Conduit	1	25	25	Homedepot	Other	55094221
5.21	Conduit Fitting	2	4.16	8.32	Homedepot	Other	NA
5.22	30mm 5V Cooling Fan	2	2.8	5.6	Dorhea	Other	NA
5.23	Power Cord	1	20	20	Bergen Industries	Other	PS915143
5.24	Small Push Buttons (10 Pack)	1	8.25	8.25	Gikfun	Other	‎LYSB01E38OS7K-ELECTRNCS
5.25	Small Enclosure Top	1	1	1	Bambu Lab	Other	NA
5.26	Small Enclosure Bottom	1	1	1	Bambu Lab	Other	NA
5.27	Potentiometer	1	8	8	Flutesan	Other	NA
5.28	SSR Adapter Plate	1	15	15	Digi-Key	Metal	RHS00
